# Supplementary material for: Identification, characterization and expression analysis of the VQ motif-containing gene family in tea plant (Camellia sinensis)
Source: BMC Genomics. 2018 Sep 26;19:710. doi: 10.1186/s12864-018-5107-x (PMC6158892; doi:10.1186/s12864-018-5107-x)
Supplement: Supplementary file 1 — Table S1. The CDS sequences and deduced amino acid sequences of CsVQ genes. (XLSX 18 kb) [file 12864_2018_5107_MOESM1_ESM.xlsx]

## Sheet: Table S1
Table S1 The CDS sequences and deduced amino acid sequences of CsVQ genes
Name	Unigene ID	CDS sequences	Deduced amino acid sequences
CsVQ1	CL37597Contig1	ATGTCTCGCACCAATTCAAAGCCAATGAAGATAGTTTTCATCAGCACACAACATGTAGAAACCGATGCCATGAGCTTCAAGTCCGTCGTCCAGAGGCTCACCGGAAAAGATTCCGTGGTGGTGGAGTCGGGTGGAGCTCAGCCTGGAGTGACGGAGATGGGTGGCGGTGGCAGTGGCGGCGGCCGTGGTGGTATGGGGTTGTCAAGGGGAGGAGTGTCATTTAAGGGGCTTGATGGGATATTGCTTATGGAGCTGCCTCCTTCGGATGAACTTTATTGTCTTTCTGGAGATTGA	MSRTNSKPMKIVFISTQHVETDAMSFKSVVQRLTGKDSVVVESGGAQPGVTEMGGGGSGGGRGGMGLSRGGVSFKGLDGILLMELPPSDELYCLSGD
CsVQ2	CSA013236.1	ATGAAGATAGTTTTCATCAGCACACAACATGTAGAAACCGATGCCATGAGCTTCAAGTCCGTCGTCCAGAGGCTCACCGGAAAAGATTCCGTGGTGGTGGAGTCGGGTGGAGCTCAGCCTGGAGTGACGGAGATGGGTGGCGGTGGCAGTGGCGGCGGCCGTGGTGGTATGGGGTTGTCAAGGGGAGGAGTGTCATTTAAGGGGCTTGATGGGATATTGCTTATGGAGCTGCCTCCTTCGGATGAACTTTATTGGCTTTCTGGAGATTGA	MKIVFISTQHVETDAMSFKSVVQRLTGKDSVVVESGGAQPGVTEMGGGGSGGGRGGMGLSRGGVSFKGLDGILLMELPPSDELYWLSGD
CsVQ3	CL8708.Contig3_All	ATGGCGGTTTCTTCTACTCATGCGCCTGTGAAAGTGGTTTATATCAATACCCAGTACGTGGAAACCGATCAATTGAGCTTCAAATCTGTGGTACAGAGCCTTACAGGTAAGAACTCTGCCGTTGCATCGGTGGAAGATAGTTCTTTTGCAGCCCAAAAGAGAAACAATTGTAGTGGCAGCAGAGGCAAAGGCGACGGTGTTTCAATTTTGTCAAAAGATTTGCGAACTGTGGACTTCGACAGATTGTTGTTTGAGCTGCCTTCCATGGAGGACTTGAAGTGGTTGTCGTCTCAGTAA	MAVSSTHAPVKVVYINTQYVETDQLSFKSVVQSLTGKNSAVASVEDSSFAAQKRNNCSGSRGKGDGVSILSKDLRTVDFDRLLFELPSMEDLKWLSSQ
CsVQ4	CL221.Contig1_All	ATGGAAACCTCACTAAAATTCCAAGAAAATCAAAACCCATCTCTGATTAGATCTCCAAACAGCCATAGCACCAACACCACAAGCAGCAGTAGCAGCAACAGCAGCAGCAATGGACTCCACCACCACCACCCACCATCACTACCACCACCACCAACACCCACCCCACCCAAACCACCCATTACCAGATCCGAACCCAACAACCCATACCCAACAACCTTCGTCCAAGCAGACACCACCACATTCAAAAAGGTAGTCCAAATGCTGACCGGATCATCAGAAACAGCAAAACAAGCCTCGAAACCGTCCTCCGATCCACCACCACAGTCCTCCAAAAACTACATACCCCCAATCAAAACAGGACAAAAAAAGCAAGGATTCAAGCTCTACGAGAGAAGAAAC…	METSLKFQENQNPSLIRSPNSHSTNTTSSSSSNSSSNGLHHHHPPSLPPPPTPTPPKPPITRSEPNNPYPTTFVQADTTTFKKVVQMLTGSSETAKQASKPSSDPPPQSSKNYIPPIKTGQKKQGFKLYERRNSLKMISPLIQSSGFLVGNPEVLSPSILDFPSLVLSPVTPLIEDPFNKSCSPSIGSSSSEEEKAIAEKGFYLHPSPRTTTPRGSEPPQLLPLFPVTSPRVSESSSS
CsVQ5	CL221.Contig2_All	ATGGAGATAACCCTTAGGCCTCAAGAGAGAGAAAACCCATCTCCCACAAACTCCCCAAACAGCTGCAATGGAACCACCACCACCAACAACAATGGAGTCCATACCCAAACCCCTCCACTCACCCCAAAACACATCTCCAGATCCGAATCCAATCCATACCCAACAACCTTCGTCCAAGCAGACACCACCACATTCAAAAAGGTAGTCCAAATGCTGACCGGATCATCAGAAACAGCAAAACAAGCCTCGAAACCGTCCTCCGATCCACCACCACAGTCCTCCAAAAACTACATACCCCCAATCAAAACAGGACAAAAAAAGCAAGGATTCAAGCTCTACGAGAGAAGAAACAGCCTGAAGATGATCAGCCCTTTGATTCAGAGTTCTGGGTTTTTGGTC…	MEITLRPQERENPSPTNSPNSCNGTTTTNNNGVHTQTPPLTPKHISRSESNPYPTTFVQADTTTFKKVVQMLTGSSETAKQASKPSSDPPPQSSKNYIPPIKTGQKKQGFKLYERRNSLKMISPLIQSSGFLVGNPEVLSPSILDFPSLVLSPVTPLIEDPFNKSCSPSIGSSSSEEEKAIAEKGFYLHPSPRTTTPRGSEPPQLLPLFPVTSPRVSESSSS
CsVQ6	CL221.Contig3_All	ATGGAGATCATCACCTCTAGACCTCAAGAGAGAGAAAACCCATCTCCCACAAACTCCCCCAATACCAGCAGCACCAACAGCAATGGAGTCCTCCACTCTCAAACCCCTCCTCTCACCCCAAAACCCCCTCTCTCCAGATCTGAATCCAACCCCTACCCAACAACCTTCGTCCAAGCCGACACCACCACATTCAAACAAGTCGTCCAAATGCTCACCGGGTCGTCGGAAACCGCCAAGCAAGCCTCCAAACCACCGTCCTCCGCCGCAGATCCGCCGCCCTCCAAATCCTACATCCCACCAATCAAAAGCACAGGTCAAAAAAAACAAGGATTCAAGCTTTATGAGAGAAGGAACAGCCTCAAAAATGGCCTCATGATCAGCCCTCTGATCCCTAATTTG…	MEIITSRPQERENPSPTNSPNTSSTNSNGVLHSQTPPLTPKPPLSRSESNPYPTTFVQADTTTFKQVVQMLTGSSETAKQASKPPSSAADPPPSKSYIPPIKSTGQKKQGFKLYERRNSLKNGLMISPLIPNLGQNSGFSPRKTTAMESLSPSILNFPALVLSPVTPLIEDPFDRSMGSSSSSLAEEEKAIAEKGFYLHPSPRTATPRGSEPQLLPLFPLTSPRVSDTTT
CsVQ7	Unigene45438_All	ATGGAAACCTCACTAAAATTCCAAGAAAATCAAAACCCATCTCTGATTAGATCTCCAAACAGCCATAGCACCAACAGTACAAGCAGTAGCAGCAGCAGCAATGGCCTCAGCCACCAACCACCACCCAAACCCATCACCAAATCCGAACCCAACAACCCGTACCCGACCACCTTCGTCCAAGCCGACACCTCCTGCTTCAAACAAGTAGTTCAACTCCTCACCGGATCATCCGACACCGCCAAACACGCCGCCCGACCCGACCCACCAAGAAACCCGATCCCACCCATCAAATCCGGACCCAAGAAACAACCCTCTTCTTCAAAGCTCTACGAGCGACGAAACAGCCTGAGGAACTTCAAAATCAGCCCTTTGGTACCCGGACTCGCCCACACTTCCGGG…	METSLKFQENQNPSLIRSPNSHSTNSTSSSSSSNGLSHQPPPKPITKSEPNNPYPTTFVQADTSCFKQVVQLLTGSSDTAKHAARPDPPRNPIPPIKSGPKKQPSSSKLYERRNSLRNFKISPLVPGLAHTSGSSPRQPALPEILSPSILDFPSLVLSPVTPLIPDPFNRSQHSTPTSVGSLDMEAESEAIAQKGFYLHPSPANTPRESEPRLLPLFPVTSPRFSGSSSCS
CsVQ8	CSA016333.1	ATGGAAACCTCACTAAAATTCCAAGAAAATCAAAACACATCTCTGATTAGATCTCCAAACAGCCATAGCACCAACACCACAAGCAGCAGTAGCAGCAACAGCAGCAGCAATGGACTCCACCACCACAACCCACCATCACTACCACCACCACCAACACCCACCCCACCCAAACCACCCATTACCAGATCCGAACCCAACAACCCATACCCAACAACCTTCGTCCAAGCAGACACTTCCTCCTTCAAACAAGTAGTCCAAATGCTTACCGGATCCTCCGAAACCGCCAAGCTCGCCGCCGCCAATAAATCCGACCCGCCAAAGAACCCGATCCCACCCATCAAAACCGGACCCAAGAAACAACCCTCTTCCAAGCTATACGAGCGGAGGAACAGTCTCAAG…	METSLKFQENQNTSLIRSPNSHSTNTTSSSSSNSSSNGLHHHNPPSLPPPPTPTPPKPPITRSEPNNPYPTTFVQADTSSFKQVVQMLTGSSETAKLAAANKSDPPKNPIPPIKTGPKKQPSSKLYERRNSLKNFKISPLVPGFVHGSEFSPRKPEILSPSILDFPSLVLSPVTPLIPDPFNRSPNLNMEAEKQAIAKRGFYLHPSPASTPRDSEPRLLPLFPVTSPRVSGSS
CsVQ9	CL11996.Contig4_All	ATGAAGAAACTCTACACCAACAAAAAAGGCAAAGTCCACCCATCTCCGCCGCCCATCGCCGACCACCTCTCTCTCCTTCCGGCCACAATTCTCACTCTCACGGTGGCTCTCTCTCCCCAAGACAAAGAAGTCTTGGCCTACCTCATCTCTTGCTCCGGAACCACCACCACCACCACCACCAATGGAGTCCATACCCAAACCCCTCCACTCACCCCAAAACACATCTCCAGATCCGAATCCAATCCCTACCCAACAACTTTCGTCCAAGCAGACACCACCACATTCAAAAAGGTAGTTCAAATGCTGACGGGATCATCAGAAACAGCAAAACAAGCCTCGAAACCGTCCTCCGATCCACCACCACAGTCCTCCAAAAACTACATACCCCCAATCAAAACA…	MKKLYTNKKGKVHPSPPPIADHLSLLPATILTLTVALSPQDKEVLAYLISCSGTTTTTTTNGVHTQTPPLTPKHISRSESNPYPTTFVQADTTTFKKVVQMLTGSSETAKQASKPSSDPPPQSSKNYIPPIKTGQKKQGFKLYERRNSLKMISPLIQSSGFLVGNPEVLSPSILDFPSLVLSPVTPLIEDPFNKSCSPSIGSSSSEEEKAIAEKGFYLHPSPRTTTPRGSEPPQLLPLFPVTSPRVSESSSS
CsVQ10	Unigene10497_All	ATGGAATACCCATCAAAATTCCAAGAAAATCAAAACCCATCTCCAAACAGCCATAGCACCAACAGTACAAGCAGTAGCAGCAGCAGCAATGGCCTCAGCCACCAACCACCACCCAAACCCATCACCAAATCCGAACCCAACAACCCGTACCCGACCACCTTCGTCCAAGCCGACACCTCCTGCTTCAAACAAGTAGTTCAACTCCTCACCGGATCATCCGACACCGCCAAACACGCCGCCCGACCCGACCCACCAAGAAACCCGATCCCACCCATCAAATCCGGACCCAAGAAACAACCCTCTTCTTCAAAGCTCTACGAGCGACGAAACAGCCTGAGGAACTTCAAAATCAGCCCTTTGGTACCCGGACTCGCCCACACTTCCGGGTCCTCGCCCCGA…	MEYPSKFQENQNPSPNSHSTNSTSSSSSSNGLSHQPPPKPITKSEPNNPYPTTFVQADTSCFKQVVQLLTGSSDTAKHAARPDPPRNPIPPIKSGPKKQPSSSKLYERRNSLRNFKISPLVPGLAHTSGSSPRQPALPEILSPSILDFPSLVLSPVTPLIPDPFNRSQHSTPTSVGSLDMEAESEAIAQKGFYLHPSPANTPRESEPRLLPLFPVTSPRFSGSSSCS
CsVQ11	Unigene16785_All	ATGCGTTGCTTGCATCTCATCTCTACTTCCTTTTCTTATTCTTCTCTCTCTCTCTCTTCTTCTTCTCCTCCTCTCTCTCTCAAATCAGGCCCATCAATGGAAACCTCACTAAAATTCCAAGAAAATCAAAACCCATCTCTGATTAGATCTCCAAACAGCCATAGCACCAACACCACAAGCAGCAGTAGCAGCAACAGCAGCAGCAATGGACTCCACCACCACCACCCACCATCACTACCACCACCACCAACACCCACCCCACCCAAACCACCCATTACCAGATCCGAACCCAACAACCCATACCCAACAACCTTCGTCCAAGCAGACACTTCCTCCTTCAAACAAGTAGTCCAAATGCTTACCGGATCCTCCGAAACCGCCAAGCTCGCCGCCGCCAAT…	MRCLHLISTSFSYSSLSLSSSSPPLSLKSGPSMETSLKFQENQNPSLIRSPNSHSTNTTSSSSSNSSSNGLHHHHPPSLPPPPTPTPPKPPITRSEPNNPYPTTFVQADTSSFKQVVQMLTGSSETAKLAAANKSDPPKNPIPPIKTGPKKQPSSKLYERRNSLKNFKISPLVPGFVHGSEFSPRKPEILSPSILDFPSLVLSPVTPLIPDPFNRSPNLNMEAEKQAIAKRGFYLHPSPASTPRDSEPRLLPLFPVTSPRVSGSS
CsVQ12	Unigene22137_All	ATGGAATACCCATCAAAATTCCAAGAAAATCAAAACCCATCTCCAAACAGCCATAGCACCAACACCACAAGCAGCAGTAGCAGCAACAGCAGCAGCAATGGACTCCACCACCACCACCCACCATCACTACCACCACCACCAACACCCACCCCACCCAAACCACCCATTACCAGATCCGAACCCAACAACCCATACCCAACAACCTTCGTCCAAGCAGACACTTCCTCCTTCAAACAAGTAGTCCAAATGCTTACCGGATCCTCCGAAACCGCCAAGCTCGCCGCCGCCAATAAATCCGACCCGCCAAAGAACCCGATCCCACCCATCAAAACCGGACCCAAGAAACAACCCTCTTCCAAGCTATACGAGCGGAGGAACAGTCTCAAGAACTTCAAGATC…	MEYPSKFQENQNPSPNSHSTNTTSSSSSNSSSNGLHHHHPPSLPPPPTPTPPKPPITRSEPNNPYPTTFVQADTSSFKQVVQMLTGSSETAKLAAANKSDPPKNPIPPIKTGPKKQPSSKLYERRNSLKNFKISPLVPGFVHGSEFSPRKPEILSPSILDFPSLVLSPVTPLIPDPFNRSPNLNMEAEKQAIAKRGFYLHPSPASTPRDSEPRLLPLFPVTSPRVSGSS
CsVQ13	CSA009543.1	ATGGAGGACACACCAAAAATCCTAGAGGGAGAAAACCCATCCTCCTCTAAAAGCAATGGTGTTGAAAATCTTTCAACACCAAAACCTATATCCATATCCGAAGCCGATGGCAATCCTACAACTACCTTCATTCAAGCAGACACAAATTCCTTCAAACAAGTAGTCCAAATGCTCACTGGTTCACCAGAAACCACCACCAACAAGCAAACCTCCAAACTAGCCAGTCCGATCAAGACCGGACCCAAGAAACCGGGTTTCAAGCTCCACGAGAGAAGGAACACTCTCAAAAATCTCAAGATCATCCCTGGACTCGATCTGAGTTCTATGCTTTCTCCGACCCAATCCAAGATCATGTCACCAAGTGTTCTTGATCTTCATAAGCTTGTTCTTAGCCCCATC…	MEDTPKILEGENPSSSKSNGVENLSTPKPISISEADGNPTTTFIQADTNSFKQVVQMLTGSPETTTNKQTSKLASPIKTGPKKPGFKLHERRNTLKNLKIIPGLDLSSMLSPTQSKIMSPSVLDLHKLVLSPITPLNSESISIDRTSNLSSLEEKVIAEKGFYLYASPVTTPRGSEPRLLPLFPVTSPRVSGI
CsVQ14	CSA016877.1	ATGAGCCCATCAAAATTCCATGGCGATGATCCATCAAGAAGGGAAATCAACGGTCCACGTCCGTCTCCATTGAGGATCAACAAAGGCTCTCATTCTATCCAAAAACCATCTTCTTCTTCGTATCCTCGCACATCAGATCATCAAACCCATCTTCACCAACATCAACATCAACAACAACAAAACCCAGTAATCATTTACGCTCATTCTCCCAAAATCATCCATACCCAGCCTCGCGATTTCATGGCCTTGGTTCAGAAACTCACGGGTCTATCAAGCTCCTCTGCACCACAAGCTCAAAATCAACCTCGAAAAAATGGGTCTTTGTTGAATAGAAAAGATGAGATTGAAACGAAGGGTATTGAGATTGAGGATAAAAACGAGTCTTCTTCAGGAAATATT…	MSPSKFHGDDPSRREINGPRPSPLRINKGSHSIQKPSSSSYPRTSDHQTHLHQHQHQQQQNPVIIYAHSPKIIHTQPRDFMALVQKLTGLSSSSAPQAQNQPRKNGSLLNRKDEIETKGIEIEDKNESSSGNITDDDKFGLSPSTFNLNDVPNQYLADIPLFTPNSSNLFMSPRHLYRYVDSMFPSPNMGSVFEAIKELPQY
CsVQ15	CL7515.Contig3_All	ATGGATAAAAGCTGTCACTCTTCTGGGGATTCTTCTACCACCACTGCTACTTCAAGTAGCACTAGCATCACCAACACCACCAACAACAACAACAATAACAACAGTAACAGAGATCAATATCTGAATCACCTCAACAAAATTTCTCACAAAATCTCTAAACCCATTAGGAGACCCACACCCACTTTTGATCATCACCATCAGGTTCACCGCCCGCCGCCTCCTCCGCCGCCGCCGCAGTCGCAGCAGCCGGACAGTCTTCAGCCGCAGCAGCACCAGCCGCCGGTTTACAACATCAACAAGAGCGATTTCAGAGATGTGGTTCAGAAGCTCACTGGCTCTCCTGCTCACGAGCGCTTCTCGAAGCCTCCGCCGATTCAGCCTCCCAAGCCTCCGAGCTCT…	MDKSCHSSGDSSTTTATSSSTSITNTTNNNNNNNSNRDQYLNHLNKISHKISKPIRRPTPTFDHHHQVHRPPPPPPPPQSQQPDSLQPQQHQPPVYNINKSDFRDVVQKLTGSPAHERFSKPPPIQPPKPPSSRLQRIRPPPLAQIANRPPPLLHNAVPPPQPNHHHPMNAAGNGGNSNQRAVAPLSPLPPFPTVHAAAESPISAYMRFLQSSFDSDPKRFPGLSPLAPLVSPRWNNLPQPPPQQQHVLPPPTSGSMAQSPFPMPFSPLPFGCFPSPRSPYHLISPSTTGQLGFQPFPLSPTLPVPSPRWKDL
CsVQ16	CL318.Contig3_All	ATGGATAAAAGCTGTCACTCTTCTGGGGATTCTTCTACCACCACTGCTACTTCAAGTAGCACTAGCATCACCAACACCACCACCAACAACAACAACAATAACAACAGTAACAGAGATCAATATCTAAATCACCTCAACAAAATTTCTCACAAAATCTCTAAACCCATTAGGAGACCCACACCCACTTTTGATCATCACCATCAGGTTCACCGCCCGCCGCCTCCTCCGCCGCCGCCGCAGTCGCAGCAGCCGGAGAGTCTTCAGCCGCAGCAGCACCAGCCGCCGGTTTACAACATCAACAAGAGCGATTTCAGAGATGTGGTTCAGAAGCTCACTGGCTCTCCTGCTCACGAGCGCTTCTCGAAGCCTCCGCCGATTCAGCCTCCCAAGCCTCCGAGC…	MDKSCHSSGDSSTTTATSSSTSITNTTTNNNNNNNSNRDQYLNHLNKISHKISKPIRRPTPTFDHHHQVHRPPPPPPPPQSQQPESLQPQQHQPPVYNINKSDFRDVVQKLTGSPAHERFSKPPPIQPPKPPSSRLQRIRPPPLAQIANRPPPLLHNAVPPPQPNHHHPMNAAGNGGNSNQRAVAPLSPLPPFPTVHAAAESPISAYMRYLQTSISAFESDPKRFMVSPRWNNLGPPPPPPPQNHQPQLPPPQHNVFPAPTQSSPFLMPTSPLPFGCIPSPRSPYPLLSPSLLFSPSTTGQLGFQQFPISPRLPVPSPRWKDC
CsVQ17	CL318.Contig4_All	ATGGATAAAAGCTGTCATTCCTCTGGTGACTCTACTAGTAGCAGTAACACCACCACCACCAACTCCAACAACAACAATAACAGAGATCAATACATCAGACATCTCAACAAAATCTCTCACAGGATCTCTAAACCCACCAGGAGACCCACTTTTGATCACCAGCAGCAGCAGCAGCAGCAGGATGATGTTATTCAACAACCACCGCCACCGCCACCGCCGCAGCAGCAGACGCAGAATCTACCGCAGCAGCCGCCGGTGTACAACATCAAGAAGAGCGATTTCAGAGATGTGGTTCAGAAGCTCACTGGGTCTCCGTCTCACGAGCGTTTCTCTACTCCTCCCCCTATTCACCCACCCAAGCCTCCTAGCTCTCGTCTCCAGCGAATCCGCCCTCCCCCT…	MDKSCHSSGDSTSSSNTTTTNSNNNNNRDQYIRHLNKISHRISKPTRRPTFDHQQQQQQQDDVIQQPPPPPPPQQQTQNLPQQPPVYNIKKSDFRDVVQKLTGSPSHERFSTPPPIHPPKPPSSRLQRIRPPPLAPITNRPPPLLNNAVPPQPPPPTQSQLAPLSPLPPFPAVHAAAESPISAYMRFLQSSFDSDPKRFPGLSPLAPLVSPRWNNLPQPPPQQEHVLPPPTSGSMAQSPFPMPFSPLPFGCFPSPRSPYHLISPSTTGQLGFQPFPLSPTLPVPSPRWKDL
CsVQ18	CL8708.Contig2_All	ATGGCGGTTTCTTCTACTCATGCGCCTGTGAAAGTGGTTTATATCAATACCCAGTACGTGGAAACCGATCAATTGAGCTTCAAATCTGTGGTACAGAGCCTTACTGGTAAGAACTCTGCCGTTGCATCGGTGGAAGATAGTTCTTTTGCAGCCCAAAAGAGAAACAATTGTAGTGGCAGCAGAGGCAAAGGCGACGGTGTTTCAATTTTGTCAAAAGATTTGCGAACTGTGGACTTCGACAGATTGTTGTTTGAGCTGCCTTCCATGGAGGACTTGAAGTGGTAG	MAVSSTHAPVKVVYINTQYVETDQLSFKSVVQSLTGKNSAVASVEDSSFAAQKRNNCSGSRGKGDGVSILSKDLRTVDFDRLLFELPSMEDLKW
CsVQ19	Unigene50264_All	ACCACCACCACCACCACCACCGTTCCTCCAAGTCTCTTTCATGGCTTCTTCTTCTTCTTCCTCTAACCCTAACACCCACATCACCAACAACAATGTCTCATCTCAACCACCCTCACTCTCCGCACCCTTCGACCCCACTCTATCAACCAACACCACTTTCGTTCAAGCCGACCCCTCAACTTTCCGATCCGTTGTCCAGAGACTCACCGGAGCTCCCCTAGACCCCTCCACACCCAAACTCCCCCTCTCCCTCCCCATCGGTCCTCGCCGATCTTCCTTCAAGCTCCACGAACGAAGACAGACTGCCAGAAAGCTCGAAATCAAACTCAACAACAACAACAATAACATCAACTGTGTTGACTCGGTTACAGCCGGGTCGACTCGGCAAAGGAGTGGGCT…	MASSSSSSNPNTHITNNNVSSQPPSLSAPFDPTLSTNTTFVQADPSTFRSVVQRLTGAPLDPSTPKLPLSLPIGPRRSSFKLHERRQTARKLEIKLNNNNNNINCVDSVTAGSTRQRSGLGFGGEMMVMVSPVSTLDFFARGSPRTPSEEEEKAIADKGFYFHPSPLSTPRGGSEPELLPLFPLHSPRHDSSS
CsVQ20	CL23243Contig1	ATGATGGCACCATCATCTCCAACACCAACGACCTTCGTCCAAGCAGACACCACCACTTTCAGAGAACTGGTCCAGAAGTTAACCGGCCCAACCGGTGACCCCGCGGACAAACTCCCGGTAACATTCCCCACAAGGCTTTCTTCCAGACCCTACAACCCAATCGACGCCACCGGCATTCGCCGGTCACCCTTCAAGCTCCAGGAGAGGAGGCACACCATGAGGAAGCTCGAGATCAAGCTCGGACTCACCTCTCTCCGTAACTCGTCCTCGCCGACGATTCAGAGCCCAGTCACTCCCCTCGGCTGTGACGCCGTGTTCTCCGCCGTCGCCGGCGGCGGAGGAGTCGATTCGCCGTCTTCGCCGGAGGAGAAAGCGATTGCGGAGAAGGGGTTTTACTTG…	MMAPSSPTPTTFVQADTTTFRELVQKLTGPTGDPADKLPVTFPTRLSSRPYNPIDATGIRRSPFKLQERRHTMRKLEIKLGLTSLRNSSSPTIQSPVTPLGCDAVFSAVAGGGGVDSPSSPEEKAIAEKGFYLHPSPLSTPRKSEPPELLTLFPLTSPRQSSNSINLGIREN
CsVQ21	CL15188.Contig2_All	ATGGATTCTGGAAACAGTGGGAGTATGCAATCTTCAAGTGGTGGAGATGAAGAGTATGATTCACGGACCGAGTCAATCTCTCCTTTCTTGAACCACAGTTTTGGCTCCATCTCCAACCACCCACAGCCGCCTCCTTCACAACCACCACCACCTCTCTTCCACCACCAACAACCCACTTTGTTTGACTCTCAAGCACACAATCTCGGACCTTTTTCGCATTCATCTCCAAACCCAAACAATCTCTACAACAATAATCTCGATTTCGTGTGGCCCAGATCAGGACTAAGATCTGAATCCAATTACGCCGAACTTGGAAATCTCTTATCATCATCTTCATCATCATCACTATCATCATCAAGCCAATCTCTGTTAGGCCTTCATCAAGGCCCCACAACTCAG…	MDSGNSGSMQSSSGGDEEYDSRTESISPFLNHSFGSISNHPQPPPSQPPPPLFHHQQPTLFDSQAHNLGPFSHSSPNPNNLYNNNLDFVWPRSGLRSESNYAELGNLLSSSSSSSLSSSSQSLLGLHQGPTTQVQFPSSSSSMPLPSSLDHHGNGGGGGGRGGGGVGVATTTPRSDQTNQGIKSSRKRTRASRRAPTTVLTTDTSNFRQMVQEFTGIPAPPFSATSPYSRRFDLFGGGGGSAMSLYPFRPSAQKVVPQSPFVPSSSSSPSFLNSTMNIDPTSNLANSTANNNITSSIAGPSSSYQQQQQLPQQGQNQTMLNMQNPILTFQSLLQSPAFGSKSEARSAIPSLDELGMSHHEHVSANLGGFQSHGSNNNHLSRWRGEEASTDVGHQEHLGS…
CsVQ22	CK_Unigene_BRD.34385	ATGGAGATAACCCTTAGGCCTCAAGAGAGAGAAAACCCATCTCCCACAAACTCCCCAAACAGCTGCAATGGAACCACCACCACCACCAACAATGGAGTCCATACCCAAACCCCTCCACTCACCCCAAAACACATCTCCAGATCCGAATCCAATCCCTACCCAACAACCTTCGTCCAAGCCGACACCACCACATTCAAACAAGTCGTCCAAATGCTCACCGGGTCGTCGGAAACCGCCAAGCAAGCCTCCAAACCACCGTCCTCCGCCGCAGATCCGCCGCCCTCCAAATCCTACATCCCACCAATCAAAAGCACAGGTCAAAAAAAACAGGGATTCAAGCTTTATGAGAGAAGGAACAGCCTCAAAAATGGCCTCATGATCAGCCCTCTGATCCCTAAT…	MEITLRPQERENPSPTNSPNSCNGTTTTTNNGVHTQTPPLTPKHISRSESNPYPTTFVQADTTTFKQVVQMLTGSSETAKQASKPPSSAADPPPSKSYIPPIKSTGQKKQGFKLYERRNSLKNGLMISPLIPNLGQNSGFSPRKTTAMESLSPSILNFPALVLSPVTPLIEDPFDRSMGSSSSSLAEEEKAIAEKGFYLHPSPRTATPRGSEPQLLPLFPLTSPRVSDTTT
CsVQ23	CSA009532.1	ATGAACTCATCGCCAGACTTCTCGGCTGGAAAGTCGCCGAAGCGCGAGATCCAAGGTCCCCGGCCAGCTGCCCTAAAAGTAAATAAAGACTCTCACAAGATCAGAAAACCTCCGATGGCGCCACCTCAGCAGCCACCTCATCAATACCGCCCACCGGTCATTATATACCAAGTCTCTCCAAAGGTGATTCACACAAACCCTAGTGAGTTCATGACACTTGTTCAACGCCTCACTGGCTCGTCTTCTTCGTCATCGTCTTCTTCCTCCTCTTCTTTTCCAATTAACACCGGTGGAGTATCGCCAGCTGCTCGTTTGGCTTCCATAGAAAAGACAAAATGGTCTGAGAAGAAGAAACCACAAAGTGATGATATGAGTATGAGTGGTGTTGTTGAAGGTGTA…	MNSSPDFSAGKSPKREIQGPRPAALKVNKDSHKIRKPPMAPPQQPPHQYRPPVIIYQVSPKVIHTNPSEFMTLVQRLTGSSSSSSSSSSSSFPINTGGVSPAARLASIEKTKWSEKKKPQSDDMSMSGVVEGVEISTELERSSLLPGILSPGPAALPPIPPNFFSPLSDSNHMSFFHDLSPQLQGYRNYVEGGFMPSPSNFLSSIMASPTPSPDLFNNFFDHF
CsVQ24	CL8268.Contig2_All	ATGGATGATAGGAATAGGAACAATAATAATGAACACTTGGGTGTGAACAAGATGGGGAAAAACATAAGAAAGAGCCCACTGCACCAACCCAATTTTGCTAATTCTGCTAGGCAACAGCCTCAACCTCAGGTTTACAATATTAACAAGAACGATTTTCGAAACATTGTTCAGCAACTAACTGGTTCGCCTTCCCAAGAACCGCTGCCTAGACCTCCCAATAATCCGCCTAAACCCCCGAGCATGAGGTTGCAGAAGATCAGACCTCCGCCATTAACACCCATTAATCGACCCCCAATTCGAATTCACCCCCCACCTCCACCTCAAGCCCCACCTATGCCTGCAGCACCAATTCCTTATGGTAATCCCTTTGTTAGACCACCTGCTCAATTTGGTCAGCCA…	MDDRNRNNNNEHLGVNKMGKNIRKSPLHQPNFANSARQQPQPQVYNINKNDFRNIVQQLTGSPSQEPLPRPPNNPPKPPSMRLQKIRPPPLTPINRPPIRIHPPPPPQAPPMPAAPIPYGNPFVRPPAQFGQPSPTMLPPFTPGDSVWPNTAESPISAYMRYLQNSIIDSGPRQPHPQVPGPSSGLLPNPHVPLSSPRMSGPPPLLPSPTSQFLLPSPSGFLNLLSPRSPYPLLSPGYQFPPPLTPNFAFSPMAQPGLLGPGPQPPLSPGIAFPLSPSGFFPISSPGWRGQ
CsVQ25	CSA012111.1	ATGGATGATAGGAATAGGAACAATAATAATGAACACTTGGGTGTGAACAAGATGGGGAAAAACATAAGGAAGAGCCCTTTGCACCAACCCAATTTTGCTAATCCAACTAGGCAACAACCTCAACCTCAGGTCTATAGTATTAACAAGAATGATTTTCGAAACATTGTTCAGCAGCTAACCGGTTCACCTTCACAAGAATCATTGCCTAGACCTCCCCACAATCCCCCTAAATCGCCAAGTATGCGGTTGCAGAGGATCCGTCCTCCTCCATTAACACCCATGAACCGACCCCAAATCCCGGTTCATCATCAACCTCCTCCACCCCAGCATCCACCTATGCCAACAGCACAAATTCCTTATAGTAATGCTAATGCCTTTGTTAGGCCACCCGCTCAGTTT…	MDDRNRNNNNEHLGVNKMGKNIRKSPLHQPNFANPTRQQPQPQVYSINKNDFRNIVQQLTGSPSQESLPRPPHNPPKSPSMRLQRIRPPPLTPMNRPQIPVHHQPPPPQHPPMPTAQIPYSNANAFVRPPAQFGQQSPTMFPLTPSDLVWPNTAESPISAYMRYLQNSIIDSGPRQTQAQHQAYPHPHPHPQFQPQPGQIQDQPRSSALLPNPPVPPFPSPRMGGPPLPSPTSQFPVPSPSGFLNLLSPRSPYPLLSPGYQFPPPLTPNFAFSPMSQQGILGPGPQPPLSPGIGFPLSPSGFFPISSPRWRDQ
