# Supplementary material for: Identification, characterization and expression analysis of the VQ motif-containing gene family in tea plant (Camellia sinensis)
Source: BMC Genomics. 2018 Sep 26;19:710. doi: 10.1186/s12864-018-5107-x (PMC6158892; doi:10.1186/s12864-018-5107-x)
Supplement: Supplementary file 4 — Table S3. List of predicted known microRNA target sites of CsVQ transcripts. (XLSX 14 kb) [file 12864_2018_5107_MOESM4_ESM.xlsx]

## Sheet: Table S3
Table S3 List of predicted known microRNA target sites of CsVQ transcripts
miRNA Acc.	Target Acc.	Expectation	UPE	miRNA start	miRNA end	Target start	Target end	miRNA aligned fragment	Target aligned fragment	Inhibition	Target Desc.	Multiplicity	psRobot Score
miR319c	CsVQ3	5	22.228	1	21	115	135	AUCCAUCGAUGCAGGAGCUGA	UCUGCCGUUGCAUCGGUGGAA	Cleavage	VQ motif-containing protein	1	4
miR857	CsVQ4	4.5	6.808	1	21	210	230	UUUGUUUGGUUGAAGGUAUAU	AACAACCUUCGUCCAAGCAGA	Translation	defense gene expression	1	3.5
miR857	CsVQ5	4.5	8.72	1	21	162	182	UUUGUUUGGUUGAAGGUAUAU	AACAACCUUCGUCCAAGCAGA	Translation	defense gene expression	1	3.5
miR157c-3p	CsVQ6	3.5	24.015	1	21	549	569	GCUUUCUAUACUUCUGUCAUC	GUUGGCGGAGGAAGAGAAAGC	Translation	defense gene expression	1	4
miR857	CsVQ8	4.5	7.422	1	21	210	230	UUUGUUUGGUUGAAGGUAUAU	AACAACCUUCGUCCAAGCAGA	Translation	defense gene expression	1	3.5
miR857	CsVQ9	5	8.831	1	21	252	272	UUUGUUUGGUUGAAGGUAUAU	AACAACUUUCGUCCAAGCAGA	Translation	defense gene expression	1	4
miR5227	CsVQ11	4.5	3.663	1	22	16	38	UGAGAAAAGGAAG-AAUGAUGAA	CUCAUCUCUACUUCCUUUUCUUA	Cleavage	defense gene expression	1	4
miR6170	CsVQ11	3.5	1.631	1	21	49	69	CGGAGAAAUAGAAGAGAGGGA	UCUCUCUCUUCUUCUUCUCCU	Translation	defense gene expression	1	2.8
miR6196	CsVQ11	4	0.305	1	22	39	61	AGGACGAGAGAGAG-GAGAAGCA	UUCUUCUCUCUCUCUCUCUUCUU	Cleavage	defense gene expression	1	4
miR8154	CsVQ11	5	0.671	1	20	40	60	CGAGGAG-GAGAGAGAGGAGA	UCUUCUCUCUCUCUCUCUUCU	Cleavage	defense gene expression	1	2.8
miR854a	CsVQ11	4	2.391	1	21	54	74	AGAUGAGUAGAGGGAGGAGGG	CUCUUCUUCUUCUCCUCCUCU	Cleavage	defense gene expression	1	3.8
miR857	CsVQ11	4.5	7.421	1	21	306	326	UUUGUUUGGUUGAAGGUAUAU	AACAACCUUCGUCCAAGCAGA	Translation	defense gene expression	1	3.5
miR857	CsVQ12	4.5	7.421	1	21	198	218	UUUGUUUGGUUGAAGGUAUAU	AACAACCUUCGUCCAAGCAGA	Translation	defense gene expression	2	3.5
miR857	CsVQ13	4.5	7.922	1	21	144	164	UUUGUUUGGUUGAAGGUAUAU	AAAUUCCUUCAAACAAGUAGU	Translation	defense gene expression	1	3.5
miR2868	CsVQ14	3.5	11.702	1	22	89	110	UGUGGUUUUUGUGUAGGAUAAA	CUCAUUCUAUCCAAAAACCAUC	Cleavage	PIGMENT DEFECTIVE 337	1	4
miR5143a	CsVQ14	3	1.977	1	22	146	167	UGUGGAUGUUGGCGAAGGUGAA	CCCAUCUUCACCAACAUCAACA	Cleavage	PIGMENT DEFECTIVE 337	1	3.2
miR6476a	CsVQ14	4	20.876	1	20	54	73	UCAGUGGAGACGAAUAUGCA	UCCACGUCCGUCUCCAUUGA	Cleavage	PIGMENT DEFECTIVE 337	1	3.5
miR5657	CsVQ16	3.5	16.091	1	21	636	656	UGGAAAGCUGAGAUUUGGGUG	GACCUCAAUCUCGGCUUUCGA	Cleavage	VQ motif-containing protein	1	3.5
miR8154	CsVQ17	5	18.729	1	21	484	504	CAGAGGAGGAGAAAGAGGAAA	GCGCCUCUCUCGCCUCUUCCG	Translation	VQ motif-containing protein	1	3
miR854a	CsVQ17	4	12.342	1	21	333	353	AGAUGAGUAGAGGGAGGAGGG	UACUCCUCCCCCUAUUCACCC	Translation	VQ motif-containing protein	1	3.8
miR319c	CsVQ18	5	21.832	1	21	115	135	AUCCAUCGAUGCAGGAGCUGA	UCUGCCGUUGCAUCGGUGGAA	Cleavage	VQ motif-containing protein	1	4
miR6469	CsVQ19	3.5	4.436	1	21	38	58	UGGAGAAGAAGGAUUCAUGUA	UUCAUGGCUUCUUCUUCUUCU	Cleavage	VQ motif-containing protein	1	3.5
miR8154	CsVQ19	4.5	4.364	1	20	45	64	CGAGGAGGAGAGAGAGGAGA	CUUCUUCUUCUUCUUCCUCU	Translation	VQ motif-containing protein	1	4
miR837-3p	CsVQ19	4.5	4.367	1	24	39	61	AGAACAAGAACAAGAAGACGAUGA	UCAU-GGCUUCUUCUUCUUCUUCC	Translation	VQ motif-containing protein	1	3.5
miR857	CsVQ20	4.5	11.494	1	21	27	47	UUUGUUUGGUUGAAGGUAUAU	AACGACCUUCGUCCAAGCAGA	Translation	defense gene expression	1	3.8
miR5380c	CsVQ21	2	9.109	1	21	323	343	AUGAUGAUGAAGAUGAACAUG	UAUCAUCAUCUUCAUCAUCAU	Cleavage	VQ motif-containing protein	1	3
miR9386	CsVQ21	4.5	17.132	1	22	1001	1022	UUGCGUUCGAAAGUCGGAAGCU	AAUCUCCGGCUUUCGGGUCCAA	Cleavage	VQ motif-containing protein	1	4
miR157c-3p	CsVQ22	3.5	24.015	1	21	552	572	GCUUUCUAUACUUCUGUCAUC	GUUGGCGGAGGAAGAGAAAGC	Translation	defense gene expression	1	4
miR172c-3p	CsVQ23	4.5	8.659	1	21	241	261	AGGAGAUGAUGAUGAUGCUGC	UCUUCUUCGUCAUCGUCUUCU	Cleavage	Protein MKS1	1	4
miR396g-3p	CsVQ23	4.5	9.445	1	19	645	663	GUUGAAGAAAGUGUGGACA	UUUCAACAAUUUCUUUGAU	Translation	Protein MKS1	1	3.8
miR5748	CsVQ23	4.5	13.79	1	21	588	609	UCAAAGAAAAUUGGAAGG-CUU	UAGUCCUUCAAAUUUUCUUUCA	Cleavage	Protein MKS1	1	2.8
miR6287	CsVQ23	4.5	16.339	1	21	584	604	CAAAAGUGGAAGGAUUGGGCC	UGCCUAGUCCUUCAAAUUUUC	Cleavage	Protein MKS1	1	4
miR8154	CsVQ23	3	10.427	1	21	254	274	CAGAGGAGGAGAAAGAGGAAA	CGUCUUCUUCCUCCUCUUCUU	Cleavage	Protein MKS1	1	3.5
miR837-3p	CsVQ23	5	10.517	1	24	250	273	AGAACAAGAACAAGAAGACGAUGA	UCAUCGUCUUCUUCCUCCUCUUCU	Translation	Protein MKS1	1	4
