# Supplementary material for: Identification, characterization and expression analysis of the VQ motif-containing gene family in tea plant (Camellia sinensis)
Source: BMC Genomics. 2018 Sep 26;19:710. doi: 10.1186/s12864-018-5107-x (PMC6158892; doi:10.1186/s12864-018-5107-x)
Supplement: Supplementary file 5 — Table S4. List of predicted novel microRNA target sites of CsVQ transcripts. (XLSX 17 kb) [file 12864_2018_5107_MOESM5_ESM.xlsx]

## Sheet: Table S4
Table S4 List of predicted novel microRNA target sites of CsVQ transcripts
miRNA Acc.	Target Acc.	Expectation	UPE	miRNA start	miRNA end	Target start	Target end	miRNA aligned fragment	Target aligned fragment	Inhibition	Target Desc.	Multiplicity	psRobot Score
novel_mir_116	CsVQ3	5	19.837	1	21	207	227	UUUGGUAAAACUUUUGGUAGA	UUUGUCAAAAGAUUUGCGAAC	Translation	VQ motif-containing protein	1	4
novel_mir_134	CsVQ3	5	19.837	1	22	206	227	UUUGGUAAAACUUUUGGUAGAA	UUUUGUCAAAAGAUUUGCGAAC	Translation	VQ motif-containing protein	3	4
novel_mir_22	CsVQ4	4.5	0.632	1	21	132	152	GGUGGAGGUGGAGGUGGAGGU	ACCAUCACUACCACCACCACC	Cleavage	defense gene expression	1	3.5
novel_mir_75	CsVQ4	4	0.611	1	21	156	176	UGUGGUUUGUUUGGAGUGGGU	ACCCACCCCACCCAAACCACC	Translation	defense gene expression	5	3.5
novel_mir_165	CsVQ6	5	10.137	1	21	276	297	UGGG-UGUAUGAUUUGGAUGGU	GCCCUCCAAAUCCUACAUCCCA	Translation	defense gene expression	1	2.8
novel_mir_30	CsVQ6	5	2.846	1	21	130	150	UUUGGGUAAAGAUUUGGAAAG	CUCUCCAGAUCUGAAUCCAAC	Translation	defense gene expression	1	4
novel_mir_60	CsVQ6	3	24.185	1	20	429	448	UGCUCUCUAUCGUCGUCAUG	GACGACGGCGAUGGAGAGCU	Cleavage	defense gene expression	1	2.5
novel_mir_17	CsVQ8	4.5	9.218	1	20	532	551	AAUUUGUUUAACCGGUCGUC	CCCGACCCGUUUAACAGAUC	Translation	defense gene expression	1	4
novel_mir_22	CsVQ8	4.5	0.621	1	21	132	152	GGUGGAGGUGGAGGUGGAGGU	ACCAUCACUACCACCACCACC	Cleavage	defense gene expression	1	3.5
novel_mir_75	CsVQ8	4	0.518	1	21	156	176	UGUGGUUUGUUUGGAGUGGGU	ACCCACCCCACCCAAACCACC	Translation	defense gene expression	1	3.5
novel_mir_22	CsVQ9	3.5	11.311	1	21	160	180	GGUGGAGGUGGAGGUGGAGGU	ACCACCACCACCACCACCACC	Cleavage	defense gene expression	1	2.5
novel_mir_100	CsVQ11	3.5	2.391	1	22	52	74	AGAGGAGGAGGAGGAGGAG-GAG	CUCUCUUCUUCUUCUCCUCCUCU	Cleavage	defense gene expression	1	2
novel_mir_123	CsVQ11	5	2.315	1	22	48	70	GAGGGGAAGAGGGA-AUGGAGAG	CUCUCUCUCUUCUUCUUCUCCUC	Cleavage	defense gene expression	1	4
novel_mir_135	CsVQ11	1.5	0.305	1	20	42	61	AGGGAGGGAGAGAGAGAGAA	UUCUCUCUCUCUCUCUUCUU	Cleavage	defense gene expression	2	1.5
novel_mir_14	CsVQ11	4.5	3.579	1	20	15	35	GAGAGGGAGGGAGAGA-GAGA	UCUCAUCUCUACUUCCUUUUC	Translation	defense gene expression	1	4
novel_mir_144	CsVQ11	4	0.305	1	22	43	64	CAUAGGGAGGGAGAGAGAGAGA	UCUCUCUCUCUCUCUUCUUCUU	Cleavage	defense gene expression	2	3
novel_mir_149	CsVQ11	4.5	3.579	1	22	13	35	GAGAGGGAGGGAGAGA-GAGAGA	CAUCUCAUCUCUACUUCCUUUUC	Translation	defense gene expression	1	4
novel_mir_153	CsVQ11	2.5	3.351	1	21	55	75	CAGAGGAGGAGGAGGAGGAGG	UCUUCUUCUUCUCCUCCUCUC	Cleavage	defense gene expression	1	2
novel_mir_156	CsVQ11	5	5.483	1	20	28	47	UGAGGAGAAGAAGGGGAGCG	UCCUUUUCUUAUUCUUCUCU	Translation	defense gene expression	1	4
novel_mir_167	CsVQ11	4.5	3.579	1	21	14	35	GAGAGGGAGGGAGAGA-GAGAG	AUCUCAUCUCUACUUCCUUUUC	Translation	defense gene expression	1	4
novel_mir_17	CsVQ11	4.5	9.218	1	20	628	647	AAUUUGUUUAACCGGUCGUC	CCCGACCCGUUUAACAGAUC	Translation	defense gene expression	1	4
novel_mir_178	CsVQ11	3	5.286	1	22	24	45	AGGAGAAGAAGGAAAGCAAGUU	UACUUCCUUUUCUUAUUCUUCU	Cleavage	defense gene expression	1	4
novel_mir_22	CsVQ11	4.5	0.631	1	21	228	248	GGUGGAGGUGGAGGUGGAGGU	ACCAUCACUACCACCACCACC	Cleavage	defense gene expression	1	3.5
novel_mir_4	CsVQ11	5	3.663	1	22	17	38	UCAGGGAAGGAAGUGAAGUUGA	UCAUCUCUACUUCCUUUUCUUA	Cleavage	defense gene expression	1	4
novel_mir_72	CsVQ11	2.5	3.351	1	21	55	75	AAGAGGAGGAGGAGGAGGAGG	UCUUCUUCUUCUCCUCCUCUC	Cleavage	defense gene expression	1	4
novel_mir_75	CsVQ11	4	0.518	1	21	252	272	UGUGGUUUGUUUGGAGUGGGU	ACCCACCCCACCCAAACCACC	Translation	defense gene expression	1	3.5
novel_mir_90	CsVQ11	3.5	2.391	1	23	51	74	AGAGGAGGAGGAGGAGGAG-GAGG	UCUCUCUUCUUCUUCUCCUCCUCU	Cleavage	defense gene expression	1	2.2
novel_mir_91	CsVQ11	5	5.483	1	23	23	47	AGAGAAGGAGAGGAAAAG--AGCAA	CUACUUCCUUUUCUUAUUCUUCUCU	Translation	defense gene expression	1	4
novel_mir_17	CsVQ12	4.5	9.218	1	20	520	539	AAUUUGUUUAACCGGUCGUC	CCCGACCCGUUUAACAGAUC	Translation	defense gene expression	1	4
novel_mir_22	CsVQ12	4.5	0.303	1	21	120	140	GGUGGAGGUGGAGGUGGAGGU	ACCAUCACUACCACCACCACC	Cleavage	defense gene expression	1	3.5
novel_mir_75	CsVQ12	4	0.518	1	21	144	164	UGUGGUUUGUUUGGAGUGGGU	ACCCACCCCACCCAAACCACC	Translation	defense gene expression	1	3.5
novel_mir_125	CsVQ15	4.5	21.289	1	21	426	446	CGGUUUGCGGUUUGUGCGGAU	GUUGGCGCAAAUUGCCAACCG	Cleavage	VQ motif-containing protein	1	3.5
novel_mir_131	CsVQ15	5	17.688	1	23	355	382	GAGGCUGUGGCGAUGGAGAC-----GAA	UUCUCGAAGCCUCCGCCGAUUCAGCCUC	Translation	VQ motif-containing protein	1	3.8
novel_mir_22	CsVQ15	5	16.827	1	21	31	51	GGUGGAGGUGGAGGUGGAGGU	UCUUCUACCACCACUGCUACU	Cleavage	VQ motif-containing protein	1	3.8
novel_mir_125	CsVQ16	4.5	21.289	1	21	429	449	CGGUUUGCGGUUUGUGCGGAU	GUUGGCGCAAAUUGCCAACCG	Cleavage	VQ motif-containing protein	1	3.5
novel_mir_22	CsVQ16	5	17.818	1	21	31	51	GGUGGAGGUGGAGGUGGAGGU	UCUUCUACCACCACUGCUACU	Cleavage	VQ motif-containing protein	1	3.8
novel_mir_22	CsVQ17	5	13.258	1	21	201	221	GGUGGAGGUGGAGGUGGAGGU	ACCGCCACCGCCACCGCCGCA	Cleavage	VQ motif-containing protein	1	4
novel_mir_48	CsVQ17	5	9.332	1	21	103	123	CAUGUGAGAGGUUUGGUCAUU	CUCAACAAAAUCUCUCACAGG	Cleavage	VQ motif-containing protein	1	4
novel_mir_116	CsVQ18	5	19.405	1	21	207	227	UUUGGUAAAACUUUUGGUAGA	UUUGUCAAAAGAUUUGCGAAC	Translation	VQ motif-containing protein	3	4
novel_mir_134	CsVQ18	5	19.405	1	22	206	227	UUUGGUAAAACUUUUGGUAGAA	UUUUGUCAAAAGAUUUGCGAAC	Translation	VQ motif-containing protein	1	4
novel_mir_100	CsVQ19	2.5	4.364	1	22	43	64	AGAGGAGGAGGAGGAGGAGGAG	GGCUUCUUCUUCUUCUUCCUCU	Cleavage	VQ motif-containing protein	1	3
novel_mir_135	CsVQ19	4	8.925	1	20	237	256	AGGGAGGGAGAGAGAGAGAA	AACUCCCCCUCUCCCUCCCC	Cleavage	VQ motif-containing protein	1	3.5
novel_mir_144	CsVQ19	4.5	8.803	1	22	238	259	CAUAGGGAGGGAGAGAGAGAGA	ACUCCCCCUCUCCCUCCCCAUC	Cleavage	VQ motif-containing protein	1	3.5
novel_mir_153	CsVQ19	3	4.441	1	21	45	65	CAGAGGAGGAGGAGGAGGAGG	CUUCUUCUUCUUCUUCCUCUA	Cleavage	VQ motif-containing protein	3	2.8
novel_mir_22	CsVQ19	3.5	3.894	1	21	1	21	GGUGGAGGUGGAGGUGGAGGU	ACCACCACCACCACCACCACC	Cleavage	VQ motif-containing protein	5	2.5
novel_mir_37	CsVQ19	1	4.36	1	21	43	63	AAGGAAGAAGAAGAAGAAGAA	GGCUUCUUCUUCUUCUUCCUC	Cleavage	VQ motif-containing protein	1	1.5
novel_mir_72	CsVQ19	3	4.441	1	21	45	65	AAGAGGAGGAGGAGGAGGAGG	CUUCUUCUUCUUCUUCCUCUA	Cleavage	VQ motif-containing protein	5	2.8
novel_mir_90	CsVQ19	2.5	4.364	1	23	42	64	AGAGGAGGAGGAGGAGGAGGAGG	UGGCUUCUUCUUCUUCUUCCUCU	Cleavage	VQ motif-containing protein	1	3.5
novel_mir_22	CsVQ21	5	9.852	1	21	789	809	GGUGGAGGUGGAGGUGGAGGU	CUCUUCUUCUUCAUCACCAUC	Cleavage	VQ motif-containing protein	1	4
novel_mir_165	CsVQ22	5	10.56	1	21	279	300	UGGG-UGUAUGAUUUGGAUGGU	GCCCUCCAAAUCCUACAUCCCA	Translation	defense gene expression	1	2.8
novel_mir_60	CsVQ22	3	24.185	1	20	432	451	UGCUCUCUAUCGUCGUCAUG	GACGACGGCGAUGGAGAGCU	Cleavage	defense gene expression	1	2.5
novel_mir_100	CsVQ23	2.5	10.091	1	22	255	276	AGAGGAGGAGGAGGAGGAGGAG	GUCUUCUUCCUCCUCUUCUUUU	Cleavage	Protein MKS1	2	2.5
novel_mir_153	CsVQ23	3	11.251	1	21	257	277	CAGAGGAGGAGGAGGAGGAGG	CUUCUUCCUCCUCUUCUUUUC	Cleavage	Protein MKS1	1	2.5
novel_mir_186	CsVQ23	4	14.06	1	23	257	280	UUGGAGAUGGAGAGGUGUAA-AAG	CUUCUUCCUCCUCUUCUUUUCCAA	Cleavage	Protein MKS1	1	4
novel_mir_37	CsVQ23	2.5	10.897	1	21	255	275	AAGGAAGAAGAAGAAGAAGAA	GUCUUCUUCCUCCUCUUCUUU	Translation	Protein MKS1	1	3
novel_mir_72	CsVQ23	1.5	10.427	1	21	254	274	AAGAGGAGGAGGAGGAGGAGG	CGUCUUCUUCCUCCUCUUCUU	Cleavage	Protein MKS1	2	2
novel_mir_90	CsVQ23	2.5	10.091	1	23	254	276	AGAGGAGGAGGAGGAGGAGGAGG	CGUCUUCUUCCUCCUCUUCUUUU	Cleavage	Protein MKS1	1	2.5
novel_mir_95	CsVQ23	3	15.556	1	23	483	505	AGGACAGAGGAGAGGAGAAGAGG	AAACUUUUUCUCUCCGCUGUCCG	Cleavage	Protein MKS1	1	4
novel_mir_22	CsVQ24	3.5	17.903	1	21	786	806	GGUGGAGGUGGAGGUGGAGGU	GCCUCAACCUCCACUUUCUCC	Cleavage	Hydroxyproline-rich glycoprotein-like protein	1	3.2
novel_mir_52	CsVQ24	2.5	24.577	1	22	752	773	AGCCUCGGCUGACUUAUGGGAC	CUCCCAUGGCUCAGCCGGGGCU	Cleavage	Hydroxyproline-rich glycoprotein-like protein	1	3
novel_mir_22	CsVQ25	3.5	19.028	1	21	852	872	GGUGGAGGUGGAGGUGGAGGU	GCCUCAACCUCCACUUUCUCC	Cleavage	Hydroxyproline-rich glycoprotein-like protein	1	4
novel_mir_5	CsVQ25	5	9.668	1	21	163	183	UCUGGUAAGCUGCUGAUCCUA	AUUGUUCAGCAGCUAACCGGU	Cleavage	Hydroxyproline-rich glycoprotein-like protein	1	4
novel_mir_56	CsVQ25	5	10.768	1	21	511	531	CGUUUGUCAGGGUUGUGAUUC	GAUUCAGGACCUAGACAAACC	Translation	Hydroxyproline-rich glycoprotein-like protein	1	4
