# Supplementary material for: Identification, characterization and expression analysis of the VQ motif-containing gene family in tea plant (Camellia sinensis)
Source: BMC Genomics. 2018 Sep 26;19:710. doi: 10.1186/s12864-018-5107-x (PMC6158892; doi:10.1186/s12864-018-5107-x)
Supplement: Supplementary file 6 — Table S5. List of predicted microRNAs targeting CsVQ genes. (XLSX 10 kb) [file 12864_2018_5107_MOESM6_ESM.xlsx]

## Sheet: Table S5
Table S5 List of predicted microRNAs targeting CsVQ genes
Gene Name	microRNA		Total number
	Known	Novel
CsVQ3	miR319c	novel_mir_116, novel_mir_134	3
CsVQ4	miR857	novel_mir_22, novel_mir_75	3
CsVQ5	miR857		1
CsVQ6	miR157c-3p	novel_mir_60, novel_mir_165, novel_mir_30	4
CsVQ8	miR857	novel_mir_22, novel_mir_75, novel_mir_17	4
CsVQ9	miR857	novel_mir_22	2
CsVQ11	miR5227, miR6196, miR8154, miR854a, miR6170, miR857	novel_mir_135, novel_mir_14, novel_mir_149, novel_mir_167, novel_mir_153, novel_mir_72, novel_mir_156, novel_mir_178, novel_mir_100, novel_mir_90, novel_mir_144, novel_mir_22, novel_mir_123, novel_mir_4, novel_mir_75, novel_mir_17, novel_mir_91	23
CsVQ12	miR857	novel_mir_22, novel_mir_75, novel_mir_17	4
CsVQ13	miR857		1
CsVQ14	miR2868, miR5143a, miR6476a		3
CsVQ15		novel_mir_22, novel_mir_125, novel_mir_131	3
CsVQ16	miR5657	novel_mir_125, novel_mir_22	3
CsVQ17	miR8154, miR854a	novel_mir_22, novel_mir_48	4
CsVQ18	miR319c	novel_mir_116, novel_mir_134	3
CsVQ19	miR6469, miR8154, miR837-3p	novel_mir_37, novel_mir_100, novel_mir_90, novel_mir_153, novel_mir_72, novel_mir_22, novel_mir_135, novel_mir_144	11
CsVQ20	miR857		1
CsVQ21	miR5380c, miR9386	novel_mir_22	3
CsVQ22	miR157c-3p	novel_mir_60, novel_mir_165	3
CsVQ23	miR172c-3p, miR5748, miR6287, miR8154, miR396g-3p, miR837-3p	novel_mir_72, novel_mir_100, novel_mir_90, novel_mir_153, novel_mir_95, novel_mir_186, novel_mir_37	13
CsVQ24		novel_mir_52, novel_mir_22	2
CsVQ25		novel_mir_22, novel_mir_5, novel_mir_56	3
