# Supplementary material for: Identification, characterization and expression analysis of the VQ motif-containing gene family in tea plant (Camellia sinensis)
Source: BMC Genomics. 2018 Sep 26;19:710. doi: 10.1186/s12864-018-5107-x (PMC6158892; doi:10.1186/s12864-018-5107-x)
Supplement: Supplementary file 7 — Table S6. Information regarding the STRING search results of the interaction networks of the CsVQ proteins. (XLSX 11 kb) [file 12864_2018_5107_MOESM7_ESM.xlsx]

## Sheet: Table S6
Table S6 Information regarding the STRING search results of the interaction networks of the CsVQ proteins
Query sequence in tea plant	STRING protein in Arabidopsis thaliana	Annotation	Identity	Bitscore
CsVQ1	AT1G17147	VQ motif-containing protein; May modulate WRKY transcription factor activities	0.42	67.8
CsVQ2	AT1G17147	VQ motif-containing protein; May modulate WRKY transcription factor activities	0.41	62
CsVQ3	AT1G78410	VQ motif-containing protein; May modulate WRKY transcription factor activities	0.46	71.6
CsVQ4	AT1G28280	defense gene expression. Acts as a negative regulator of pathogen-associated molecular pattern (PAMP)-induced responses to modulate resistance to pathogens	0.54	177
CsVQ5	AT1G28280	defense gene expression. Acts as a negative regulator of pathogen-associated molecular pattern (PAMP)-induced responses to modulate resistance to pathogens	0.55	174
CsVQ6	AT1G28280	defense gene expression. Acts as a negative regulator of pathogen-associated molecular pattern (PAMP)-induced responses to modulate resistance to pathogens	0.6	194
CsVQ7	AT1G28280	defense gene expression. Acts as a negative regulator of pathogen-associated molecular pattern (PAMP)-induced responses to modulate resistance to pathogens	0.55	202
CsVQ8	AT1G28280	defense gene expression. Acts as a negative regulator of pathogen-associated molecular pattern (PAMP)-induced responses to modulate resistance to pathogens	0.58	219
CsVQ9	AT1G28280	defense gene expression. Acts as a negative regulator of pathogen-associated molecular pattern (PAMP)-induced responses to modulate resistance to pathogens	0.59	172
CsVQ10	AT1G28280	defense gene expression. Acts as a negative regulator of pathogen-associated molecular pattern (PAMP)-induced responses to modulate resistance to pathogens	0.55	199
CsVQ11	AT1G28280	defense gene expression. Acts as a negative regulator of pathogen-associated molecular pattern (PAMP)-induced responses to modulate resistance to pathogens	0.58	219
CsVQ12	AT1G28280	defense gene expression. Acts as a negative regulator of pathogen-associated molecular pattern (PAMP)-induced responses to modulate resistance to pathogens	0.58	216
CsVQ13	AT1G28280	defense gene expression. Acts as a negative regulator of pathogen-associated molecular pattern (PAMP)-induced responses to modulate resistance to pathogens	0.43	141
CsVQ14	PDE337	PIGMENT DEFECTIVE 337; May be involved in chloroplast development	0.37	87
CsVQ14	MKS1	Protein MKS1; Regulator of plant defense response. May contribute to MPK4-regulated defense activation by coupling the kinase to specific WRKY transcription factors	0.41	57
CsVQ15	AT1G78310	VQ motif-containing protein; Functions as a negative regulator of salt stress response. Functions as repressor of WRKY8 transcription factor by decreasing the DNA-binding activity of WRKY8 and acts antagonistically with WRKY8 to regulate sodium and potassium homeostasis under salt stress	0.53	215
CsVQ15	IKU1	HAIKU1; Modulates seed size by negatively regulating the cellularization of syncytial endosperm;May function by binding and modulating the activity of WRKY10 transcription factor	0.43	73.2
CsVQ16	AT1G78310	VQ motif-containing protein; Functions as a negative regulator of salt stress response. Functions as repressor of WRKY8 transcription factor by decreasing the DNA-binding activity of WRKY8 and acts antagonistically with WRKY8 to regulate sodium and potassium homeostasis under salt stress	0.51	205
CsVQ17	AT1G78310	VQ motif-containing protein; Functions as a negative regulator of salt stress response. Functions as repressor of WRKY8 transcription factor by decreasing the DNA-binding activity of WRKY8 and acts antagonistically with WRKY8 to regulate sodium and potassium homeostasis under salt stress	0.52	203
CsVQ18	AT1G78410	VQ motif-containing protein; May modulate WRKY transcription factor activities	0.46	70.1
CsVQ19	AT1G80450	VQ motif-containing protein; May modulate WRKY transcription factor activities	0.45	124
CsVQ20	AT1G28280	defense gene expression. Acts as a negative regulator of pathogen-associated molecular pattern (PAMP)-induced responses to modulate resistance to pathogens	0.37	79.7
CsVQ21	AT1G35830	VQ motif-containing protein	0.6	94
CsVQ22	AT1G28280	defense gene expression. Acts as a negative regulator of pathogen-associated molecular pattern (PAMP)-induced responses to modulate resistance to pathogens	0.58	201
CsVQ23	MKS1	Protein MKS1; Regulator of plant defense response. May contribute to MPK4-regulated defense activation by coupling the kinase to specific WRKY transcription factors	0.41	103
CsVQ24	AT1G32610	Hydroxyproline-rich glycoprotein-like protein	0.42	164
CsVQ25	AT1G32610	Hydroxyproline-rich glycoprotein-like protein	0.43	164
