# Supplementary material for: Identification, characterization and expression analysis of the VQ motif-containing gene family in tea plant (Camellia sinensis)
Source: BMC Genomics. 2018 Sep 26;19:710. doi: 10.1186/s12864-018-5107-x (PMC6158892; doi:10.1186/s12864-018-5107-x)
Supplement: Supplementary file 8 — Table S7. The CsVQ proteins maps to the VQ proteins in Arabidopsis thaliana. (XLSX 11 kb) [file 12864_2018_5107_MOESM8_ESM.xlsx]

## Sheet: Table S7
Table S7 The CsVQ proteins maps to the VQ proteins in Arabidopsis thaliana
Name	Gene ID	AGI ID	Annotation	Score (bits)	E value
CsVQ1	CL37597Contig1	AT1G17147	AtVQ1	57	3e-09
CsVQ2	CSA013236.1	AT1G78410	AtVQ10	52	9e-08
CsVQ3	CL8708.Contig3_All	AT1G78410	AtVQ10	72	2e-13
CsVQ4	CL221.Contig1_All	AT1G28280	AtVQ4	140	9e-34
CsVQ5	CL221.Contig2_All	AT1G28280	AtVQ4	140	1e-33
CsVQ6	CL221.Contig3_All	AT1G28280	AtVQ4	169	2e-42
CsVQ7	Unigene45438_All	AT1G28280	AtVQ4	171	4e-43
CsVQ8	CSA016333.1	AT1G28280	AtVQ4	221	6e-55
CsVQ9	CL11996.Contig4_All	AT1G28280	AtVQ4	141	7e-34
CsVQ10	Unigene10497_All	AT1G28280	AtVQ4	171	4e-43
CsVQ11	Unigene16785_All	AT1G28280	AtVQ4	212	4e-55
CsVQ12	Unigene22137_All	AT1G28280	AtVQ4	212	3e-55
CsVQ13	CSA009543.1	AT1G28280	AtVQ4	143	1e-34
CsVQ14	CSA016877.1	AT1G68450	AtVQ8	86	2e-17
CsVQ15	CL7515.Contig3_All	AT1G78310	AtVQ9	128	9e-30
CsVQ16	CL318.Contig3_All	AT1G78310	AtVQ9	107	2e-23
CsVQ17	CL318.Contig4_All	AT1G78310	AtVQ9	125	5e-29
CsVQ18	CL8708.Contig2_All	AT1G78410	AtVQ10	70	4e-13
CsVQ19	Unigene50264_All	AT1G80450	AtVQ11	117	5e-27
CsVQ20	CL23243Contig1	AT1G28280	AtVQ4	60	8e-10
CsVQ21	CL15188.Contig2_All	AT1G35830	AtVQ7	63	6e-10
CsVQ22	CK_Unigene_BRD.34385	AT1G28280	AtVQ4	173	1e-43
CsVQ23	CSA009532.1	AT3G18690	AtVQ21	74	1e-13
CsVQ24	CL8268.Contig2_All	AT2G35230	AtVQ14	81	1e-15
CsVQ25	CSA012111.1	AT2G35230	AtVQ14	115	5e-26
