# Supplementary material for: Identification, characterization and expression analysis of the VQ motif-containing gene family in tea plant (Camellia sinensis)
Source: BMC Genomics. 2018 Sep 26;19:710. doi: 10.1186/s12864-018-5107-x (PMC6158892; doi:10.1186/s12864-018-5107-x)
Supplement: Supplementary file 9 — Table S8. The CsWRKY proteins maps to the WRKY proteins in Arabidopsis thaliana. (XLSX 14 kb) [file 12864_2018_5107_MOESM9_ESM.xlsx]

## Sheet: Table S8
Table S8 The CsWRKY proteins maps to the WRKY proteins in Arabidopsis thaliana
Name	Unigene ID	AGI ID	Annotation	Score (bits)	E value
CsWRKY1	CSA000116	AT4G01250	AtWRKY22	130	1e-30
CsWRKY2	CSA001128	AT2G30590	AtWRKY21	337	1e-92
CsWRKY3	CSA001140	AT5G64810	AtWRKY51	145	2e-35
CsWRKY4	CSA001788	AT1G69310	AtWRKY57	199	2e-51
CsWRKY5	CSA001952	AT4G12020	AtWRKY19	58	2e-09
CsWRKY6	CSA002710	AT3G01970	AtWRKY45	164	5e-41
CsWRKY7	CSA003106	AT1G29280	AtWRKY65	205	3e-53
CsWRKY8	CSA003378	AT2G03340	AtWRKY3	90	3e-19
CsWRKY9	CSA003379	AT1G13960	AtWRKY4	118	3e-27
CsWRKY10	CSA003636	AT2G04880	AtWRKY1	253	3e-67
CsWRKY11	CSA004281	AT2G34830	AtWRKY35	124	1e-28
CsWRKY12	CSA004479	AT4G24240	AtWRKY7	156	2e-38
CsWRKY13	CSA005519	AT4G24240	AtWRKY7	243	2e-64
CsWRKY14	CSA005706	AT4G30935	AtWRKY32	133	5e-32
CsWRKY15	CSA005707	AT4G30935	AtWRKY32	175	5e-44
CsWRKY16	CSA006186	AT4G23550	AtWRKY29	85	4e-17
CsWRKY17	CSA007109	AT5G49520	AtWRKY48	167	3e-42
CsWRKY18	CSA007248	AT2G47260	AtWRKY23	164	1e-40
CsWRKY19	CSA007458	AT4G12020	AtWRKY19	82	3e-16
CsWRKY20	CSA007816	AT4G39410	AtWRKY13	174	6e-44
CsWRKY21	CSA008877	AT1G80840	AtWRKY40	218	5e-57
CsWRKY22	CSA009535	AT1G29860	AtWRKY71	167	8e-42
CsWRKY23	CSA009699	AT1G62300	AtWRKY6	369	E-102
CsWRKY24	CSA009816	AT1G80840	AtWRKY40	95	1e-19
CsWRKY25	CSA009817	AT1G80840	AtWRKY40	53	7e-08
CsWRKY26	CSA010816	AT2G38470	AtWRKY33	345	1e-94
CsWRKY27	CSA011929	AT2G44745	AtWRKY12	83	2e-16
CsWRKY28	CSA011931	AT2G44745	AtWRKY12	100	3e-22
CsWRKY29	CSA012171	AT3G56400	AtWRKY70	151	8e-37
CsWRKY30	CSA013413	AT1G80840	AtWRKY40	159	3e-39
CsWRKY31	CSA013924	AT3G56400	AtWRKY70	156	3e-38
CsWRKY32	CSA014061	AT5G56270	AtWRKY2	278	1e-74
CsWRKY33	CSA014188	AT1G69310	AtWRKY57	199	3e-51
CsWRKY34	CSA014257	AT5G15130	AtWRKY72	179	3e-45
CsWRKY35	CSA015399	AT4G31550	AtWRKY11	340	8e-94
CsWRKY36	CSA016054	AT5G49520	AtWRKY48	161	8e-40
CsWRKY37	CSA016849	AT5G13080	AtWRKY75	172	2e-43
CsWRKY38	CSA016850	AT5G43290	AtWRKY49	64	7e-11
CsWRKY39	CSA017927	AT1G13960	AtWRKY4	71	4e-13
CsWRKY40	CSA017928	AT3G01080	AtWRKY58	89	7e-19
CsWRKY41	CSA019455	AT4G26640	AtWRKY34	391	E-108
CsWRKY42	CSA019464	AT4G12020	AtWRKY19	118	4e-27
CsWRKY43	CSA019504	AT5G13080	AtWRKY75	174	3e-44
CsWRKY44	CSA019809	AT4G18170	AtWRKY28	184	1e-46
CsWRKY45	CSA020053	AT4G31800	AtWRKY18	176	2e-44
CsWRKY46	CSA020766	AT5G24110	AtWRKY30	156	2e-38
CsWRKY47	CSA021419	AT1G62300	AtWRKY6	306	3e-83
CsWRKY48	CSA021848	AT4G26640	AtWRKY20	498	E-140
CsWRKY49	CSA022000	AT2G46400	AtWRKY46	45	6e-05
CsWRKY50	CSA022209	AT4G24240	AtWRKY7	268	5e-72
CsWRKY51	CSA023014	AT5G26170	AtWRKY51	120	7e-28
CsWRKY52	CSA023591	AT2G38470	AtWRKY33	320	2e-87
CsWRKY53	CSA024123	AT2G46130	AtWRKY43	75	2e-14
CsWRKY54	CSA024124	AT4G01250	AtWRKY22	168	6e-42
CsWRKY55	CSA026670	AT4G26640	AtWRKY20	265	2e-71
CsWRKY56	CSA026928	AT4G30935	AtWRKY32	352	7e-97
CsWRKY57	CSA027604	AT1G29280	AtWRKY65	205	4e-53
CsWRKY58	CSA027621	AT1G18860	AtWRKY61	198	1e-50
CsWRKY59	CSA027870	AT3G04670	AtWRKY39	244	6e-65
CsWRKY60	CSA028948	AT1G13960	AtWRKY4	262	8e-70
CsWRKY61	CSA029390	AT1G80840	AtWRKY40	261	5e-70
CsWRKY62	CSA029820	AT5G24110	AtWRKY30	140	3e-33
CsWRKY63	CSA030055	AT5G15130	AtWRKY72	211	2e-54
CsWRKY64	CSA030064	AT4G26640	AtWRKY20	493	E-139
CsWRKY65	CSA030472	AT4G18170	AtWRKY28	190	2e-48
CsWRKY66	CSA030708	AT1G62300	AtWRKY6	401	E-112
CsWRKY67	CSA032740	AT5G41570	AtWRKY24	179	1e-45
CsWRKY68	CSA032963	AT5G56270	AtWRKY2	114	3e-26
CsWRKY69	CSA033166	AT4G01250	AtWRKY22	141	3e-34
CsWRKY70	CSA033847	AT2G30590	AtWRKY21	290	1e-78
CsWRKY71	CSA033910	AT1G62300	AtWRKY6	337	2e-92
CsWRKY72	CSA034151	AT5G52830	AtWRKY27	154	1e-37
CsWRKY73	CSA034770	AT1G68150	AtWRKY9	214	2e-55
CsWRKY74	CSA035668	AT2G37260	AtWRKY44	318	1e-86
CsWRKY75	CSA035842	AT2G44745	AtWRKY12	110	6e-25
CsWRKY76	CSA036012	AT1G80840	AtWRKY40	278	7e-75
