# Supplementary material for: Identification, characterization and expression analysis of the VQ motif-containing gene family in tea plant (Camellia sinensis)
Source: BMC Genomics. 2018 Sep 26;19:710. doi: 10.1186/s12864-018-5107-x (PMC6158892; doi:10.1186/s12864-018-5107-x)
Supplement: Supplementary file 11 — Table S9. Expression levels of CsVQ genes following the NaCl treatment in tea plants. (XLSX 16 kb) [file 12864_2018_5107_MOESM11_ESM.xlsx]

## Sheet: Table S9
Table S9 Expression levels of CsVQ genes following the NaCl treatment in tea plants
Gene name	Gene ID	Values								Fold changes
		0 h	1 h	2 h	4 h	8 h	12 h	24 h	48 h	1 h	2 h	4 h	8 h	12 h	24 h	48 h
CsVQ1	CL37597Contig1	1.25994	1.09009	0.980477	7.35845	1.0649	10.3698	0.36414	4.589	0.86519	0.778194	5.84033	0.845199	8.23039	0.289014	3.64224
CsVQ2	CSA013236.1	1.02777	0.537663	0.901107	3.98618	0.76964	2.55732	0.216315	1.20224	0.523137	0.876762	3.87849	0.748847	2.48824	0.210472	1.16976
CsVQ3	CL8708.Contig3_All	1	0.209365	0.189423	4.60113	0.635252	0.861265	0.155983	0.239384	0.209365	0.189423	4.60113	0.635252	0.861265	0.155983	0.239384
CsVQ4	CL221.Contig1_All	1.02397	1.77033	0.587748	1.80064	7.0141	1.66795	0.791968	0.867278	1.72889	0.57399	1.75848	6.84991	1.6289	0.77343	0.846977
CsVQ5	CL221.Contig2_All	1.02234	0.326313	0.56056	0.569417	0.259175	0.918017	0.105386	0.476831	0.319181	0.548309	0.556972	0.253511	0.897954	0.103083	0.466409
CsVQ6	CL221.Contig3_All	1.03921	0.979619	1.67625	2.01306	0.977098	1.49566	0.720385	1.29294	0.942658	1.613	1.93711	0.940232	1.43923	0.693205	1.24416
CsVQ7	Unigene45438_All	1.17726	0.389548	0.718341	1.57151	0.662429	0.514576	0.329992	1.31662	0.330894	0.61018	1.33489	0.562687	0.437096	0.280305	1.11837
CsVQ8	CSA016333.1	0.915004	0.188961	0.24414	0.89136	0.0722279	0.011764	0.177775	1.11415	0.206514	0.266818	0.974159	0.0789373	0.0128568	0.194289	1.21765
CsVQ9	CL11996.Contig4_All	1.02918	0.884012	0.510035	0.858217	0.657401	0.678683	0.189259	0.614572	0.858945	0.495573	0.833881	0.638759	0.659438	0.183892	0.597145
CsVQ10	Unigene10497_All	1.00087	0.226605	0.163374	0.288869	0.165755	0.157677	0.104478	0.351558	0.226407	0.163232	0.288617	0.165611	0.157539	0.104387	0.351252
CsVQ11	Unigene16785_All	1.06949	0.204753	0.375302	1.27807	0.0900663	0.158222	0.286955	1.01131	0.191449	0.350918	1.19503	0.0842145	0.147942	0.268311	0.945602
CsVQ12	Unigene22137_All	1.12961	0.443878	0.517625	1.38469	0.12655	0.166814	0.43774	1.82403	0.392949	0.458234	1.22581	0.11203	0.147674	0.387514	1.61474
CsVQ13	CSA009543.1	1.11125	0.257021	3.12893	2.1307	0.204712	0.447261	0.337548	2.94814	0.231289	2.81567	1.91738	0.184217	0.402483	0.303754	2.65298
CsVQ14	CSA016877.1	1.00147	3.13124	0.592465	3.33106	4.64185	2.18044	2.25478	3.03728	3.12665	0.591597	3.32618	4.63505	2.17725	2.25147	3.03283
CsVQ15	CL7515.Contig3_All	1.00873	2.09759	2.02187	3.73511	3.52009	4.98227	1.01558	3.59517	2.07944	2.00438	3.70279	3.48962	4.93915	1.00679	3.56406
CsVQ16	CL318.Contig3_All	1.01009	2.43764	0.776811	2.67077	3.04293	1.74401	1.40129	1.66124	2.4133	0.769055	2.6441	3.01255	1.72659	1.38729	1.64466
CsVQ17	CL318.Contig4_All	1.00402	0.363264	0.605854	2.12663	2.75776	0.896797	0.445154	1.0157	0.36181	0.603429	2.11812	2.74672	0.893208	0.443372	1.01163
CsVQ18	CL8708.Contig2_All	1.02779	1.61654	0.470674	8.2589	3.37758	2.14422	0.449888	0.871404	1.57283	0.457946	8.03557	3.28625	2.08624	0.437723	0.84784
CsVQ19	Unigene50264_All	1.09253	0.427967	0.873841	5.73036	1.34076	3.17209	0.637118	2.45731	0.391722	0.799835	5.24506	1.22721	2.90345	0.583161	2.2492
CsVQ20	CL23243Contig1	1.00715	0.887432	1.33517	6.15409	2.83722	0.99159	0.695409	11.3094	0.881132	1.32569	6.11039	2.81708	0.984549	0.690472	11.2291
CsVQ21	CL15188.Contig2_All	1.00589	2.35287	0.89048	1.45511	1.37451	0.694541	1.38835	4.57928	2.3391	0.885268	1.4466	1.36647	0.690476	1.38022	4.55248
CsVQ22	CK_Unigene_BRD.34385	1.00922	0.248676	0.515855	0.755493	0.425235	0.358515	0.15672	0.247748	0.246403	0.51114	0.748588	0.421348	0.355238	0.155288	0.245483
CsVQ23	CSA009532.1	1.02499	1.1801	0.648393	1.63729	0.65607	0.479109	0.260471	0.429829	1.15133	0.632581	1.59737	0.640072	0.467426	0.25412	0.419348
CsVQ24	CL8268.Contig2_All	1.0235	0.551376	0.510063	0.896656	0.352237	0.165761	0.417222	0.612061	0.538715	0.498351	0.876066	0.344149	0.161954	0.407642	0.598007
CsVQ25	CSA012111.1	1.03013	3.46428	0.756215	3.63949	3.31932	1.7115	1.75684	1.88398	3.36295	0.734095	3.53303	3.22223	1.66144	1.70545	1.82887
