# Supplementary material for: Identification, characterization and expression analysis of the VQ motif-containing gene family in tea plant (Camellia sinensis)
Source: BMC Genomics. 2018 Sep 26;19:710. doi: 10.1186/s12864-018-5107-x (PMC6158892; doi:10.1186/s12864-018-5107-x)
Supplement: Supplementary file 12 — Table S10. Expression levels of CsVQ genes following the PEG 6000 treatment in tea plants. (XLSX 16 kb) [file 12864_2018_5107_MOESM12_ESM.xlsx]

## Sheet: Table S10
Table S10 Expression levels of CsVQ genes following the PEG 6000 treatment in tea plants
Gene name	Gene ID	Values								Fold changes
		0 h	1 h	2 h	4 h	8 h	12 h	24 h	48 h	1 h	2 h	4 h	8 h	12 h	24 h	48 h
CsVQ1	CL37597Contig1	1.01183	1.25551	1.40186	1.11506	2.20182	1.97045	1.33043	1.98913	1.24083	1.38546	1.10202	2.17607	1.94741	1.31487	1.96587
CsVQ2	CSA013236.1	1.00031	1.40035	1.45162	0.950012	3.94521	2.89073	1.15929	1.86958	1.39992	1.45116	0.949715	3.94397	2.88983	1.15892	1.869
CsVQ3	CL8708.Contig3_All	1.03098	0.304754	0.654354	0.255325	0.471426	3.76505	0.950616	0.409481	0.295598	0.634693	0.247653	0.457261	3.65193	0.922054	0.397178
CsVQ4	CL221.Contig1_All	1.19302	1.39642	3.67891	3.0868	4.10621	3.80968	6.43426	1.70764	1.17049	3.08368	2.58737	3.44185	3.19329	5.39324	1.43135
CsVQ5	CL221.Contig2_All	0.940125	1.39688	0.590341	0.831664	2.08663	0.840605	0.385621	0.529926	1.48585	0.627939	0.884631	2.21953	0.894142	0.410181	0.563676
CsVQ6	CL221.Contig3_All	1.00988	1.28068	1.17841	1.31357	2.12816	2.36148	0.937066	0.397138	1.26815	1.16688	1.30071	2.10733	2.33837	0.927896	0.393252
CsVQ7	Unigene45438_All	1.00395	1.2095	1.1406	1.32646	0.826498	4.57832	0.622306	0.412876	1.20474	1.13611	1.32124	0.823245	4.5603	0.619856	0.411251
CsVQ8	CSA016333.1	1.04091	0.934798	0.902475	0.691622	0.305741	0.431797	0.722529	0.654797	0.898057	0.867005	0.664439	0.293725	0.414826	0.694131	0.629061
CsVQ9	CL11996.Contig4_All	1.02018	1.78675	0.745525	1.55054	3.23169	1.52328	0.569344	0.739862	1.7514	0.730776	1.51987	3.16775	1.49315	0.55808	0.725225
CsVQ10	Unigene10497_All	1.01281	1.27055	1.10818	1.93304	2.30303	1.76784	0.441549	0.551579	1.25448	1.09416	1.90859	2.27389	1.74547	0.435963	0.5446
CsVQ11	Unigene16785_All	1.0131	1.84917	1.17925	1.20729	0.343169	0.129843	0.799898	1.3682	1.82527	1.164	1.19168	0.338732	0.128165	0.789558	1.35051
CsVQ12	Unigene22137_All	1.33502	1.64453	1.8907	1.153	0.356835	0.271744	1.43313	0.952925	1.23184	1.41624	0.86366	0.267288	0.203551	1.07349	0.71379
CsVQ13	CSA009543.1	1.0467	1.20835	1.23628	1.20344	2.23805	0.532384	0.739501	0.694125	1.15444	1.18112	1.14975	2.13821	0.508632	0.706509	0.663158
CsVQ14	CSA016877.1	1.01474	0.621054	2.73045	1.02907	1.11661	1.13086	2.1913	0.912662	0.61203	2.69078	1.01412	1.10039	1.11443	2.15946	0.899401
CsVQ15	CL7515.Contig3_All	1.00094	1.01894	1.81757	1.06744	3.13207	3.9255	0.723977	0.762888	1.01798	1.81585	1.06643	3.12912	3.9218	0.723295	0.762169
CsVQ16	CL318.Contig3_All	1.01382	1.74813	2.91956	2.5038	2.5925	2.38475	2.60766	1.77233	1.72431	2.87977	2.46967	2.55717	2.35225	2.57213	1.74818
CsVQ17	CL318.Contig4_All	1.00137	3.27733	7.12089	8.11831	8.86537	9.85133	1.31618	2.51994	3.27284	7.11113	8.10718	8.85322	9.83783	1.31438	2.51648
CsVQ18	CL8708.Contig2_All	1.00336	0.465691	2.30564	0.528601	0.854023	1.77133	2.21372	0.787742	0.46413	2.29791	0.526829	0.851161	1.76539	2.2063	0.785102
CsVQ19	Unigene50264_All	1.01783	1.04595	2.82437	2.07339	1.78316	0.900738	1.62557	1.09133	1.02763	2.77491	2.03708	1.75192	0.884962	1.59709	1.07221
CsVQ20	CL23243Contig1	1.00897	0.858917	1.47599	3.01408	2.02977	0.487804	0.699721	1.4974	0.851279	1.46286	2.98727	2.01173	0.483467	0.693499	1.48409
CsVQ21	CL15188.Contig2_All	1.06986	2.2183	1.42708	0.641836	4.30907	1.70479	1.25664	2.68623	2.07344	1.33389	0.599924	4.02768	1.59347	1.17458	2.51082
CsVQ22	CK_Unigene_BRD.34385	1.00856	1.60487	0.538395	1.25365	2.13787	1.50785	0.8412	0.622633	1.59124	0.533823	1.24301	2.11971	1.49505	0.834057	0.617346
CsVQ23	CSA009532.1	1.03792	0.800831	1.28662	2.89076	5.55131	1.15333	1.48413	2.20518	0.771571	1.23961	2.78514	5.34848	1.11119	1.4299	2.12461
CsVQ24	CL8268.Contig2_All	1.00856	1.00028	1.13801	1.24067	1.27292	0.91385	0.751316	0.864399	0.99179	1.12835	1.23015	1.26211	0.906095	0.74494	0.857064
CsVQ25	CSA012111.1	1.00504	0.700819	2.55275	2.17998	2.26944	1.18852	1.99565	1.05089	0.697303	2.53994	2.16905	2.25805	1.18256	1.98564	1.04562
