# Supplementary material for: Identification, characterization and expression analysis of the VQ motif-containing gene family in tea plant (Camellia sinensis)
Source: BMC Genomics. 2018 Sep 26;19:710. doi: 10.1186/s12864-018-5107-x (PMC6158892; doi:10.1186/s12864-018-5107-x)
Supplement: Supplementary file 13 — Table S11. Expression levels of CsVQ genes in four different tissues from tea plants. (XLSX 11 kb) [file 12864_2018_5107_MOESM13_ESM.xlsx]

## Sheet: Table S11
Table S11 Expression levels of CsVQ genes in four different tissues from tea plants
Gene name	Gene ID	values
		Root	Stem	Leaf	Flower
CsVQ1	CL37597Contig1	1.01345	1.60593	3.67762	1.00768
CsVQ2	CSA013236.1	1.00634	2.24775	4.05179	1.3176
CsVQ3	CL8708.Contig3_All	4.38402	1.00599	1.90893	16.0939
CsVQ4	CL221.Contig1_All	1.04779	1.20417	1.0495	2.07896
CsVQ5	CL221.Contig2_All	1.00103	2.4244	1.39169	0.631336
CsVQ6	CL221.Contig3_All	3.43593	7.60993	7.6336	1.01571
CsVQ7	Unigene45438_All	7.42577	19.1233	11.6209	1.03121
CsVQ8	CSA016333.1	4.22435	9.0587	4.62546	1.04085
CsVQ9	CL11996.Contig4_All	1.04247	2.13999	2.00692	1.00257
CsVQ10	Unigene10497_All	9.25879	32.6334	17.5749	1.00124
CsVQ11	Unigene16785_All	6.99823	15.2381	14.1326	1.10311
CsVQ12	Unigene22137_All	4.18581	7.05712	6.14987	1.04111
CsVQ13	CSA009543.1	7.76789	10.0838	9.89357	1.00221
CsVQ14	CSA016877.1	2.38951	1.18303	1.01701	1.7506
CsVQ15	CL7515.Contig3_All	3.24783	4.49857	3.97158	1.01132
CsVQ16	CL318.Contig3_All	1.27825	3.20061	3.7034	1.00105
CsVQ17	CL318.Contig4_All	5.20973	4.64958	2.72632	1.00638
CsVQ18	CL8708.Contig2_All	4.94194	1.01787	5.27198	25.0458
CsVQ19	Unigene50264_All	1.27083	11.596	1.01816	8.87356
CsVQ20	CL23243Contig1	1.00836	10.8997	4.53401	1.55122
CsVQ21	CL15188.Contig2_All	3.50848	16.1529	2.56229	1.01054
CsVQ22	CK_Unigene_BRD.34385	1.07078	1.91168	1.37907	1.04103
CsVQ23	CSA009532.1	2.88773	1.20401	1.21981	1
CsVQ24	CL8268.Contig2_All	1.93898	1.01726	4.60413	3.30074
CsVQ25	CSA012111.1	1.21419	1.00066	3.03782	1.80272
