# Supplementary material for: Identification, characterization and expression analysis of the VQ motif-containing gene family in tea plant (Camellia sinensis)
Source: BMC Genomics. 2018 Sep 26;19:710. doi: 10.1186/s12864-018-5107-x (PMC6158892; doi:10.1186/s12864-018-5107-x)
Supplement: Supplementary file 14 — Table S12. Primers used for the qRT-PCR of the CsVQ genes. (XLSX 10 kb) [file 12864_2018_5107_MOESM14_ESM.xlsx]

## Sheet: Table S12
Table S12 Primers used for the qRT-PCR of the CsVQ genes
Target CDSs	Primer sequence(5' to 3')
CsVQ1	CCGATGCCATGAGCTTCAAGTCCG
	CATCCGAAGGAGGCAGCTCCATAAGC
CsVQ2	AGTCCGTCGTCCAGAGGCTCAC
	TCCCCTTGACAACCCCATACCA
CsVQ3	CTTCTACTCATGCGCCTGTGAAAGTGG
	CCTTTGCCTCTGCTGCCACTACAATTG
CsVQ4	CCATCGCTGGTTCTGAGTCCTGTGAC
	GACGACTCTGAAACTCTGGGCGATGTC
CsVQ5	CCTGAGGTCTTATCGCCGAGCATACTAG
	GTAGTTCTGGGCGATGGGTGCAAG
CsVQ6	GAAGACGACGGCGATGGAGAGCTTG
	CAATCGCTTTCTCTTCCTCCGCCAACG
CsVQ7	CAGGTCTCAACACAGTACACCCACG
	GTAACCGGAAACAGAGGAAGGAGTCG
CsVQ8	GATCAGCCCTTTGGTTCCCGGATTC
	GAGGTGACCGGAAACAGAGGCAAC
CsVQ9	CCTGAGGTCTTATCGCCGAGCATAC
	CTGCAATCGCTTTCTCTTCCTCCGAAG
CsVQ10	GAACCTGAGAACCGGGGCGAAGTAAC
	CACAGTACACCCACGAGTGTTGGAAGC
CsVQ11	CTTCCAAGCTATACGAGCGGAGGAAC
	GGATCTGTTAAACGGGTCGGGTATGAG
CsVQ12	AGCTCGCCGCCGCCAATAAATCC
	TGAGACTGTTCCTCCGCTCGTAT
CsVQ13	GACCCAATCCAAGATCATGTCACCAAG
	GTGTTGTTACCGGCGATGCATACAG
CsVQ14	CTCGCGATTTCATGGCCTTGGTTC
	GCGTGAATAGCGGTATATCGGCCAAG
CsVQ15	CCGACATCAGGTTCCATGGCTCAATC
	GAGTTGGCGACAGAGGAAACGGTTG
CsVQ16	CTACATGCGCTACCTCCAGACCTC
	GATACGGCGATCGAGGTGATGGTATG
CsVQ17	CGATTCCGATCCGAAGAGATTCCCTG
	GGTGATTGAGCCATGGAACCTGATGTC
CsVQ18	CTTCTACTCATGCGCCTGTGAAAGTGG
	CCTTTGCCTCTGCTGCCACTACAATTG
CsVQ19	CGATCCGTTGTCCAGAGACTCACC
	CGGCTGTAACCGAGTCAACACAGTTG
CsVQ20	CGAGATCAAGCTCGGACTCACCTCTC
	CGAAGACGGCGAATCGACTCCTC
CsVQ21	GGTCCAAATCCGAAGCAAGATCGG
	GATGACCCACGTCAGTAGATGCCTC
CsVQ22	CGGTGACGCCATTGATCGAAGACC
	CAATGGAAACAGTGGCAAGAGCTGCG
CsVQ23	CAGCCACCTCATCAATACCGCCCAC
	CCAAACGAGCAGCTGGCGATACTCC
CsVQ24	GGACCTAGGCAACCACATCCTCAGG
	GTGTCAGCGGTGGAGGGAACTGATAC
CsVQ25	GGTCTGGCCTAATACTGCTGAGTCTCC
	GGTCTTGAATTTGACCAGGCTGCGG
CsPTB (internal control gene)	TGACCAAGCACACTCCACACTATCG
	TGCCCCCTTATCATCATCCACAA
